# Supplementary material for: Differences in smoking associated DNA methylation patterns in South Asians and Europeans
Source: Clin Epigenetics. 2014 Feb 3;6(1):4. doi: 10.1186/1868-7083-6-4 (PMC3915234; doi:10.1186/1868-7083-6-4)
Supplement: Additional file 1 — A table listing summary and test statistics for all CpG sites associated with smoking in SABRE. [file 1868-7083-6-4-S1.xlsx]

## Sheet: Additional_data_file_1
UNADJUSTED FOR CELL COMPOSITION
					smoking status (current/Never) predicts methylation (ethnic adjusted ANOVA)						smoking status (current/Never) predicts methylation (Europeans only)						smoking status (current/Never) predicts methylation South Asians only)
TargetID	chr	location	Gene ID	Relation to	Median beta-values (IQR) all samples		Effect size (%)	F-statistic	P value	Rank	Median beta-values (IQR) Europeans only		Effect size (%)	F-statistic	P value	Rank	Median beta-values (IQR) South Asians only		Effect size (%)	F-statistic	P value	Rank
		(bp)	or region	CpG island	Never Smokers	Current Smokers					Never Smokers	Current Smokers					Never Smokers	Current Smokers
cg09069072	1	15482753	TMEM51	S_Shore	0.85 (0.82 , 0.87)	0.79 (0.75 , 0.83)	-0.06	31.49	8.49e-08	28	0.86 (0.82 , 0.88)	0.80 (0.76 , 0.83)	-0.06	13.44	0.000445	28	0.84 (0.82 , 0.87)	0.79 (0.74 , 0.83)	-0.05	17.82	6.24e-05	15
cg25189904	1	68299493	GNG12	S_Shore	0.25 (0.20 , 0.32)	0.18 (0.16 , 0.22)	-0.07	35.05	1.86e-08	20	0.23 (0.19 , 0.29)	0.16 (0.14 , 0.17)	-0.07	28.75	7.97e-07	16	0.28 (0.21 , 0.34)	0.21 (0.18 , 0.24)	-0.06	11.27	0.0012	25
cg09935388	1	92947588	GFI1	Island	0.57 (0.42 , 0.75)	0.27 (0.21 , 0.38)	-0.30	47.85	1.01e-10	13	0.54 (0.39 , 0.76)	0.21 (0.20 , 0.27)	-0.33	32.92	1.7e-07	14	0.58 (0.43 , 0.74)	0.34 (0.26 , 0.45)	-0.24	17.07	8.63e-05	16
cg08709672	1	206224334	AVPR1B	S_Shore	0.58 (0.56 , 0.60)	0.55 (0.53 , 0.57)	-0.03	31.63	7.99e-08	27	0.58 (0.56 , 0.60)	0.55 (0.53 , 0.57)	-0.03	13.58	0.000418	27	0.58 (0.56 , 0.60)	0.55 (0.53 , 0.57)	-0.03	17.88	6.07e-05	13
cg03329539	2	233283329		N_Shore	0.15 (0.13 , 0.16)	0.12 (0.11 , 0.13)	-0.03	43.36	6.04e-10	14	0.14 (0.13 , 0.16)	0.12 (0.11 , 0.13)	-0.03	17.41	7.68e-05	24	0.15 (0.13 , 0.16)	0.12 (0.11 , 0.13)	-0.03	25.46	2.67e-06	7
cg05951221	2	233284402		Island	0.16 (0.15 , 0.17)	0.13 (0.12 , 0.14)	-0.03	162.13	3.53e-26	3	0.16 (0.16 , 0.17)	0.13 (0.12 , 0.14)	-0.03	107.86	1.99e-16	3	0.16 (0.15 , 0.17)	0.13 (0.12 , 0.13)	-0.03	63.33	8.47e-12	2
cg21566642	2	233284661		Island	0.49 (0.43 , 0.52)	0.32 (0.28 , 0.37)	-0.16	172.13	2.96e-27	2	0.49 (0.46 , 0.53)	0.31 (0.28 , 0.33)	-0.18	140.33	3.38e-19	2	0.46 (0.39 , 0.50)	0.35 (0.28 , 0.37)	-0.12	57.96	4.06e-11	3
cg01940273	2	233284934		Island	0.22 (0.20 , 0.22)	0.18 (0.17 , 0.19)	-0.04	116.18	9.17e-21	4	0.22 (0.21 , 0.23)	0.18 (0.17 , 0.19)	-0.04	62.14	1.47e-11	6	0.21 (0.20 , 0.22)	0.18 (0.17 , 0.19)	-0.03	54.36	1.2e-10	4
cg03274391	3	22413232		N_Shore	0.31 (0.21 , 0.44)	0.56 (0.34 , 0.75)	0.25	34.56	2.29e-08	21	0.30 (0.21 , 0.45)	0.66 (0.53 , 0.77)	0.36	40.1	1.37e-08	13	0.33 (0.22 , 0.44)	0.36 (0.27 , 0.7)	0.03	6.05	0.016	29
cg19859270	3	98251294	GPR15		0.95 (0.94 , 0.96)	0.93 (0.91 , 0.95)	-0.02	33.3	3.9e-08	24	0.95 (0.93 , 0.96)	0.93 (0.89 , 0.94)	-0.03	28.06	1.04e-06	17	0.95 (0.94 , 0.96)	0.94 (0.92 , 0.95)	-0.02	9.16	0.0033	27
cg21121843	4	3203982	HTT		0.11 (0.09 , 0.13)	0.09 (0.08 , 0.09)	-0.02	32.86	4.73e-08	25	0.12 (0.11 , 0.14)	0.09 (0.08 , 0.09)	-0.03	32.22	2.19e-07	15	0.11 (0.09 , 0.12)	0.09 (0.08 , 0.1)	-0.02	6.91	0.0102	28
cg17924476	5	323794	AHRR	S_Shore	0.24 (0.20 , 0.29)	0.33 (0.29 , 0.41)	0.09	37.28	7.32e-09	17	0.24 (0.20 , 0.30)	0.35 (0.32 , 0.44)	0.11	19.77	2.82e-05	23	0.24 (0.20 , 0.28)	0.3 (0.28 , 0.4)	0.06	17.84	6.18e-05	14
cg23576855	5	373299	AHRR	N_Shore	0.42 (0.33 , 0.53)	0.18 (0.15 , 0.23)	-0.24	88.08	5.55e-17	7	0.42 (0.33 , 0.51)	0.16 (0.14 , 0.19)	-0.26	49	7.48e-10	10	0.43 (0.34 , 0.53)	0.23 (0.17 , 0.25)	-0.2	40.05	1.24e-08	5
cg05575921	5	373378	AHRR	N_Shore	0.77 (0.74 , 0.79)	0.55 (0.52 , 0.58)	-0.22	658.31	6.05e-59	1	0.77 (0.74 , 0.79)	0.53 (0.50 , 0.55)	-0.24	413.13	4.05e-33	1	0.77 (0.74 , 0.79)	0.57 (0.53 , 0.62)	-0.19	295.15	6.68e-29	1
cg26703534	5	377358	AHRR	S_Shelf	0.50 (0.47 , 0.53)	0.40 (0.39 , 0.47)	-0.09	85.71	1.21e-16	8	0.48 (0.46 , 0.51)	0.39 (0.34 , 0.40)	-0.09	57.74	5.25e-11	7	0.51 (0.48 , 0.55)	0.45 (0.4 , 0.48)	-0.07	32.34	1.93e-07	6
cg14817490	5	392920	AHRR		0.09 (0.08 , 0.10)	0.07 (0.06 , 0.08)	-0.02	39.87	2.5e-09	15	0.09 (0.08 , 0.10)	0.07 (0.06 , 0.07)	-0.02	26.62	1.8e-06	18	0.09 (0.08 , 0.10)	0.07 (0.07 , 0.08)	-0.01	15.45	0.000176	21
cg04551776	5	393366	AHRR		0.75 (0.67 , 0.81)	0.60 (0.54 , 0.68)	-0.16	35.88	1.31e-08	18	0.75 (0.68 , 0.82)	0.58 (0.55 , 0.67)	-0.17	20.44	2.14e-05	22	0.76 (0.67 , 0.81)	0.63 (0.54 , 0.69)	-0.13	15.8	0.000151	20
cg25648203	5	395444	AHRR		0.72 (0.67 , 0.78)	0.60 (0.51 , 0.65)	-0.12	62.23	4.3e-13	11	0.74 (0.67 , 0.80)	0.52 (0.48 , 0.61)	-0.21	56.65	7.25e-11	8	0.71 (0.67 , 0.77)	0.64 (0.59 , 0.7)	-0.08	16.27	0.000123	19
cg21161138	5	399360	AHRR		0.60 (0.51 , 0.71)	0.40 (0.32 , 0.52)	-0.20	57.06	2.93e-12	12	0.60 (0.52 , 0.73)	0.38 (0.31 , 0.41)	-0.23	52.08	2.87e-10	9	0.60 (0.50 , 0.69)	0.49 (0.35 , 0.59)	-0.11	14.28	0.000297	23
cg13039251	5	32018601	PDZD2		0.71 (0.65 , 0.79)	0.83 (0.76 , 0.89)	0.11	33.46	3.66e-08	23	0.72 (0.65 , 0.80)	0.84 (0.77 , 0.90)	0.12	16.88	9.65e-05	25	0.71 (0.66 , 0.79)	0.79 (0.74 , 0.88)	0.08	17	8.92e-05	17
cg06126421	6	30720080			0.75 (0.64 , 0.82)	0.52 (0.41 , 0.66)	-0.23	63.64	2.56e-13	10	0.72 (0.59 , 0.78)	0.42 (0.38 , 0.48)	-0.3	48.71	8.2e-10	11	0.78 (0.68 , 0.87)	0.65 (0.53 , 0.71)	-0.14	21.23	1.47e-05	12
cg17619755	6	31760629	VARS	N_Shelf	0.61 (0.57 , 0.65)	0.67 (0.63 , 0.72)	0.05	31.89	7.16e-08	26	0.61 (0.56 , 0.65)	0.71 (0.63 , 0.72)	0.1	22.31	9.89e-06	21	0.62 (0.58 , 0.67)	0.66 (0.64 , 0.72)	0.04	11.07	0.00132	26
cg22132788	7	45002486	MYO1G	Island	0.83 (0.76 , 0.89)	0.95 (0.90 , 0.97)	0.12	89.85	3.12e-17	6	0.81 (0.76 , 0.88)	0.96 (0.94 , 0.97)	0.15	84.27	4.34e-14	5	0.84 (0.77 , 0.90)	0.91 (0.87 , 0.96)	0.07	24.83	3.43e-06	8
cg12803068	7	45002919	MYO1G	S_Shore	0.71 (0.55 , 0.84)	0.94 (0.85 , 0.96)	0.23	64.16	2.12e-13	9	0.69 (0.55 , 0.83)	0.94 (0.92 , 0.96)	0.25	47.15	1.34e-09	12	0.74 (0.58 , 0.85)	0.92 (0.8 , 0.96)	0.18	21.76	1.19e-05	11
cg07123182	11	2722391	KCNQ1OT1;KCNQ1;KCNQ1	S_Shore	0.95 (0.95 , 0.96)	0.94 (0.92 , 0.95)	-0.01	35.29	1.68e-08	19	0.95 (0.95 , 0.96)	0.93 (0.92 , 0.95)	-0.02	24.38	4.32e-06	20	0.95 (0.95 , 0.96)	0.94 (0.93 , 0.95)	-0.01	12.52	0.000666	24
cg23771366	11	86510998	PRSS23	N_Shore	0.16 (0.15 , 0.17)	0.14 (0.12 , 0.15)	-0.02	38.23	4.92e-09	16	0.15 (0.14 , 0.17)	0.12 (0.11 , 0.14)	-0.03	25.54	2.74e-06	19	0.16 (0.15 , 0.18)	0.14 (0.13 , 0.15)	-0.02	14.94	0.000221	22
cg07178945	12	4488800	FGF23		0.12 (0.11 , 0.13)	0.15 (0.13 , 0.16)	0.03	33.79	3.18e-08	22	0.12 (0.11 , 0.13)	0.14 (0.12 , 0.17)	0.02	12.1	0.000823	29	0.11 (0.11 , 0.13)	0.15 (0.13 , 0.16)	0.03	22.12	1.02e-05	10
cg01731783	14	74211788	C14orf43		0.40 (0.35 , 0.43)	0.33 (0.31 , 0.37)	-0.07	31.46	8.62e-08	29	0.41 (0.35 , 0.44)	0.33 (0.31 , 0.37)	-0.08	15.3	0.000193	26	0.40 (0.35 , 0.42)	0.32 (0.3 , 0.38)	-0.08	16.28	0.000122	18
cg03636183	19	17000585	F2RL3	N_Shore	0.36 (0.31 , 0.40)	0.23 (0.20 , 0.28)	-0.12	93.3	1.02e-17	5	0.36 (0.31 , 0.39)	0.22 (0.19 , 0.23)	-0.14	97.05	2.14e-15	4	0.35 (0.32 , 0.42)	0.27 (0.24 , 0.3)	-0.08	24.68	3.64e-06	9
ADJUSTED FOR CELL COMPOSITION
					smoking status (current/Never) predicts methylation (ethnic adjusted ANOVA)						smoking status (current/Never) predicts methylation (Europeans only)						smoking status (current/Never) predicts methylation South Asians only)
TargetID	chr	location	Gene ID	Relation to	Median beta-values (IQR) all samples		Effect size (%)	F-statistic	P value	Rank	Median beta-values (IQR) Europeans only		Effect size (%)	F-statistic	P value	Rank	Median beta-values (IQR) South Asians only		Effect size (%)	F-statistic	P value	Rank
		(bp)	or region	CpG island	Never Smokers	Current Smokers					Never Smokers	Current Smokers					Never Smokers	Current Smokers
cg09069072	1	15482753	TMEM51;TMEM51;TMEM51;TMEM51	S_Shore	0.83 (0.80 , 0.86)	0.78 (0.74 , 0.81)	-0.06	30.7	1.19661e-07	16	0.84 (0.80 , 0.86)	0.79 (0.75 , 0.81)	-0.06	13.13	0.000512683	22	0.82 (0.80, 0.86)	0.78 (0.72, 0.81)	-0.05	17.31	7.77985e-05	11
cg25189904	1	68299493	GNG12	S_Shore	0.25 (0.20 , 0.32)	0.18 (0.16 , 0.22)	-0.07	34.78	2.08853e-08	13	0.23 (0.19 , 0.29)	0.16 (0.14 , 0.17)	-0.07	28.32	9.36936e-07	9	0.28 (0.21, 0.34)	0.21 (0.18, 0.24)	-0.06	11.25	0.00120665	16
cg09935388	1	92947588	GFI1;GFI1;GFI1	Island	0.58 (0.35 , 0.81)	0.45 (0.35 , 0.56)	-0.14	0.35	0.556276	27	0.55 (0.33 , 0.82)	0.44 (0.24 , 0.53)	-0.11	0.62	0.43211	26	0.62 (0.46, 0.77)	0.49 (0.39, 0.59)	-0.12	0	0.954353	29
cg08709672	1	206224334	AVPR1B;AVPR1B	S_Shore	0.61 (0.59 , 0.63)	0.58 (0.57 , 0.6)	-0.03	30.41	1.35374e-07	17	0.61 (0.59 , 0.63)	0.57 (0.57 , 0.60)	-0.04	12.93	0.0005619	23	0.61 (0.59, 0.63)	0.58 (0.57, 0.60)	-0.03	17.42	7.42372e-05	10
cg03329539	2	233283329		N_Shore	0.11 (0.10 , 0.13)	0.08 (0.08 , 0.1)	-0.03	42.36	9.05991e-10	8	0.11 (0.10 , 0.13)	0.08 (0.08 , 0.10)	-0.03	17.15	8.58191e-05	20	0.11 (0.09, 0.13)	0.08 (0.07, 0.10)	-0.03	24.72	3.5771e-06	7
cg05951221	2	233284402		Island	0.14 (0.13 , 0.15)	0.11 (0.11 , 0.12)	-0.03	141.81	6.90927e-24	3	0.15 (0.13 , 0.15)	0.11 (0.10 , 0.12)	-0.04	89.15	1.33614e-14	4	0.14 (0.13, 0.15)	0.11 (0.11, 0.12)	-0.02	58.44	3.521e-11	3
cg21566642	2	233284661		Island	0.38 (0.33 , 0.41)	0.23 (0.18 , 0.27)	-0.15	167.9	8.36677e-27	2	0.39 (0.34 , 0.42)	0.20 (0.17 , 0.25)	-0.18	124.09	7.2109e-18	2	0.36 (0.30, 0.40)	0.25 (0.19, 0.27)	-0.11	60.2	2.09571e-11	2
cg01940273	2	233284934		Island	0.20 (0.19 , 0.21)	0.16 (0.16 , 0.17)	-0.03	107.47	1.23322e-19	4	0.20 (0.19 , 0.21)	0.16 (0.16 , 0.17)	-0.04	58.9	3.74238e-11	5	0.20 (0.18, 0.21)	0.16 (0.15, 0.17)	-0.03	49.2	6.02032e-10	4
cg03274391	3	22413232		N_Shore	0.25 (0.16 , 0.40)	0.47 (0.29 , 0.65)	0.22	27.86	4.13199e-07	19	0.24 (0.16 , 0.41)	0.60 (0.46 , 0.73)	0.36	34.73	8.84263e-08	8	0.26 (0.17, 0.39)	0.30 (0.21, 0.62)	0.04	3.92	0.0510258	24
cg19859270	3	98251294	GPR15		0.95 (0.93 , 0.96)	0.93 (0.91 , 0.94)	-0.02	32.31	5.97808e-08	15	0.95 (0.93 , 0.96)	0.92 (0.89 , 0.93)	-0.03	27.54	1.26118e-06	10	0.95 (0.94, 0.96)	0.93 (0.91, 0.95)	-0.02	8.71	0.00412294	20
cg21121843	4	3203982	HTT		0.11 (0.09 , 0.13)	0.09 (0.08 , 0.1)	-0.02	18.94	2.37812e-05	24	0.12 (0.10 , 0.13)	0.09 (0.08 , 0.10)	-0.03	25.47	2.81514e-06	11	0.11 (0.09, 0.12)	0.10 (0.09, 0.11)	-0.01	1.76	0.188395	26
cg17924476	5	323794	AHRR	S_Shore	0.24 (0.20 , 0.29)	0.33 (0.29 , 0.41)	0.09	36.66	9.48185e-09	11	0.24 (0.20 , 0.30)	0.35 (0.32 , 0.44)	0.11	19.81	2.77743e-05	16	0.24 (0.20, 0.27)	0.30 (0.28, 0.40)	0.06	17.16	8.29773e-05	12
cg23576855	5	373299	AHRR	N_Shore	0.42 (0.33 , 0.53)	0.18 (0.15 , 0.23)	-0.24	87.45	6.8198e-17	6	0.42 (0.33 , 0.51)	0.16 (0.15 , 0.19)	-0.26	48.81	7.93809e-10	6	0.43 (0.34, 0.53)	0.23 (0.17, 0.25)	-0.2	39.62	1.44001e-08	5
cg05575921	5	373378	AHRR	N_Shore	0.88 (0.86 , 0.91)	0.68 (0.64 , 0.71)	-0.2	330.41	5.94896e-41	1	0.88 (0.86 , 0.91)	0.66 (0.63 , 0.69)	-0.22	193.51	6.06593e-23	1	0.88 (0.85, 0.90)	0.70 (0.65, 0.75)	-0.17	150.6	2.95714e-20	1
cg26703534	5	377358	AHRR	S_Shelf	0.70 (0.68 , 0.74)	0.62 (0.6 , 0.68)	-0.08	74.32	5.73946e-15	7	0.69 (0.68 , 0.72)	0.61 (0.56 , 0.62)	-0.09	44.25	3.428e-09	7	0.71 (0.68, 0.74)	0.64 (0.61, 0.69)	-0.07	31.41	2.72403e-07	6
cg14817490	5	392920	AHRR		0.07 (0.06 , 0.08)	0.05 (0.05 , 0.06)	-0.02	37.05	8.05617e-09	10	0.07 (0.06 , 0.08)	0.05 (0.05 , 0.06)	-0.02	25.3	3.00305e-06	12	0.07 (0.06, 0.09)	0.06 (0.05, 0.07)	-0.01	13.92	0.000350624	14
cg04551776	5	393366	AHRR		0.85 (0.72 , 0.92)	0.79 (0.65 , 0.87)	-0.06	0.03	0.859535	29	0.83 (0.71 , 0.92)	0.80 (0.74 , 0.85)	-0.02	0.29	0.594543	28	0.85 (0.76, 0.93)	0.75 (0.61, 0.87)	-0.1	0.04	0.837679	28
cg25648203	5	395444	AHRR		0.88 (0.77 , 0.93)	0.79 (0.72 , 0.84)	-0.09	0.14	0.70827	28	0.89 (0.76 , 0.95)	0.75 (0.63 , 0.82)	-0.14	0.46	0.497773	27	0.86 (0.78, 0.91)	0.81 (0.76, 0.85)	-0.05	0.04	0.835281	27
cg21161138	5	399360	AHRR		0.69 (0.58 , 0.81)	0.52 (0.41 , 0.63)	-0.17	22.94	3.7439e-06	23	0.69 (0.60 , 0.82)	0.49 (0.39 , 0.57)	-0.2	18.01	5.94617e-05	19	0.70 (0.56, 0.80)	0.57 (0.43, 0.72)	-0.13	6.42	0.0131782	22
cg13039251	5	32018601	PDZD2		0.80 (0.69 , 0.87)	0.84 (0.73 , 0.94)	0.03	0.87	0.352533	26	0.80 (0.68 , 0.88)	0.86 (0.61 , 0.94)	0.06	0.09	0.764515	29	0.81 (0.69, 0.87)	0.83 (0.76, 0.92)	0.03	3.48	0.0658106	25
cg06126421	6	30720080			0.01 (0.00 , 0.40)	0.78 (0.01 , 0.91)	0.77	29.64	1.89607e-07	18	0.01 (0.00 , 0.78)	0.86 (0.76 , 0.97)	0.85	24.63	3.91937e-06	13	0.01 (0.00, 0.01)	0.28 (0.01, 0.79)	0.27	8.07	0.00567948	21
cg17619755	6	31760629	VARS	N_Shelf	0.74 (0.70 , 0.78)	0.8 (0.76 , 0.86)	0.06	34.78	2.08685e-08	12	0.74 (0.69 , 0.77)	0.84 (0.76 , 0.86)	0.1	23.11	7.16484e-06	15	0.75 (0.71, 0.79)	0.78 (0.76, 0.85)	0.03	12.8	0.000585124	15
cg22132788	7	45002486	MYO1G	Island	0.86 (0.79 , 0.92)	0.86 (0.01 , 0.95)	0	23.18	3.3668e-06	22	0.87 (0.79 , 0.92)	0.90 (0.00 , 0.97)	0.03	12.16	0.000801219	25	0.85 (0.78, 0.93)	0.85 (0.03, 0.93)	-0.01	11.01	0.00135452	17
cg12803068	7	45002919	MYO1G	S_Shore	0.72 (0.51 , 0.86)	0.01 (0 , 0.79)	-0.71	38.06	5.29462e-09	9	0.70 (0.48 , 0.87)	0.01 (0.00 , 0.84)	-0.69	23.85	5.33823e-06	14	0.73 (0.55, 0.85)	0.01 (0.00, 0.75)	-0.72	15.37	0.000182132	13
cg07123182	11	2722391	KCNQ1OT1;KCNQ1;KCNQ1	S_Shore	0.98 (0.97 , 0.98)	0.96 (0.95 , 0.97)	-0.01	26.3	8.24714e-07	21	0.98 (0.97 , 0.98)	0.95 (0.95 , 0.97)	-0.02	18.07	5.77432e-05	18	0.97 (0.97, 0.98)	0.97 (0.95, 0.97)	-0.01	9.26	0.00314744	19
cg23771366	11	86510998	PRSS23	N_Shore	0.31 (0.30 , 0.32)	0.29 (0.28 , 0.31)	-0.02	18.14	3.46517e-05	25	0.31 (0.30 , 0.33)	0.28 (0.27 , 0.30)	-0.03	13.72	0.000392011	21	0.31 (0.29, 0.32)	0.30 (0.28, 0.31)	-0.01	6.04	0.0161051	23
cg07178945	12	4488800	FGF23;FGF23		0.10 (0.09 , 0.12)	0.13 (0.11 , 0.15)	0.03	34.55	2.29756e-08	14	0.10 (0.10 , 0.12)	0.13 (0.11 , 0.15)	0.03	12.52	0.00067739	24	0.10 (0.09, 0.12)	0.13 (0.12, 0.15)	0.03	22.36	9.29467e-06	9
cg01731783	14	74211788	C14orf43;C14orf43		0.22 (0.19 , 0.25)	0.17 (0.15 , 0.2)	-0.05	26.92	6.25448e-07	20	0.23 (0.20 , 0.25)	0.17 (0.16 , 0.18)	-0.05	19.01	3.87879e-05	17	0.22 (0.19, 0.25)	0.18 (0.15, 0.22)	-0.04	9.44	0.00288111	18
cg03636183	19	17000585	F2RL3	N_Shore	0.36 (0.31 , 0.40)	0.23 (0.21 , 0.28)	-0.12	92.71	1.23913e-17	5	0.36 (0.31 , 0.39)	0.22 (0.19 , 0.23)	-0.14	96.35	2.50871e-15	3	0.35 (0.32, 0.42)	0.27 (0.24, 0.30)	-0.08	24.49	3.92907e-06	8
