# Supplementary material for: Differences in smoking associated DNA methylation patterns in South Asians and Europeans
Source: Clin Epigenetics. 2014 Feb 3;6(1):4. doi: 10.1186/1868-7083-6-4 (PMC3915234; doi:10.1186/1868-7083-6-4)
Supplement: Additional file 2 — A table listing test statistics for interaction analyses. [file 1868-7083-6-4-S2.xlsx]

## Sheet: interaction_table_revised
	Interaction smoking category * ethnic group
	unadjusted for cell composition		adjusted for cell composition
TargetID	F-statistic	P value	F-statistic	P value
cg01731783	0.22968	0.632412	0.976593	0.324524
cg03274391	7.70853	0.00614794	8.42943	0.00421031
cg03636183	5.98467	0.0155068	6.02079	0.0152041
cg05575921	10.4227	0.00150862	6.08148	0.0147091
cg06126421	2.31045	0.130468	3.64955	0.0578621
cg09069072	0.0547419	0.815306	0.0670311	0.79604
cg09935388	3.15793	0.077447	0.311483	0.577547
cg13039251	0.59937	0.439954	1.74608	0.188245
cg17619755	1.80985	0.180418	2.0687	0.15229
cg21566642	4.10066	0.0445186	4.55635	0.0343103
cg22132788	6.92001	0.0093512	0.157033	0.692428
cg25189904	0.940521	0.333599	0.913312	0.34067
