# Supplementary material for: Differences in smoking associated DNA methylation patterns in South Asians and Europeans
Source: Clin Epigenetics. 2014 Feb 3;6(1):4. doi: 10.1186/1868-7083-6-4 (PMC3915234; doi:10.1186/1868-7083-6-4)
Supplement: Additional file 3 — A table listing CpG probes with multiple homology. [file 1868-7083-6-4-S3.csv]

TargetID
cg00000884
cg00001510
cg00003969
cg00004121
cg00004192
cg00004209
cg00005390
cg00009038
cg00009796
cg00010242
cg00012317
cg00013540
cg00014168
cg00014667
cg00014748
cg00015286
cg00015319
cg00016802
cg00017221
cg00022262
cg00022308
cg00023750
cg00024443
cg00025331
cg00026455
cg00026546
cg00030125
cg00031303
cg00031556
cg00034556
cg00034639
cg00035452
cg00038131
cg00044466
cg00044501
cg00045227
cg00045748
cg00046041
cg00047162
cg00050873
cg00052903
cg00053647
cg00054352
cg00055233
cg00055434
cg00055726
cg00056268
cg00057434
cg00057517
cg00058449
cg00059374
cg00059782
cg00060715
cg00061679
cg00061811
cg00063040
cg00064336
cg00064531
cg00065226
cg00065998
cg00066668
cg00067141
cg00067574
cg00068684
cg00069967
cg00070870
cg00070912
cg00071045
cg00072839
cg00077567
cg00080418
cg00081141
cg00081465
cg00081852
cg00082540
cg00082981
cg00083401
cg00084958
cg00086426
cg00087182
cg00087746
cg00088251
cg00088972
cg00089430
cg00090612
cg00091063
cg00091178
cg00091794
cg00093354
cg00094044
cg00094269
cg00097020
cg00097415
cg00097645
cg00097790
cg00098070
cg00099129
cg00100121
cg00101712
cg00102266
cg00105229
cg00105368
cg00106164
cg00106254
cg00106920
cg00108524
cg00109148
cg00110695
cg00111466
cg00111532
cg00111677
cg00111697
cg00111723
cg00112048
cg00112558
cg00112929
cg00114503
cg00114618
cg00116558
cg00117012
cg00117908
cg00117965
cg00119034
cg00121030
cg00121148
cg00121366
cg00123057
cg00125002
cg00125148
cg00125858
cg00126657
cg00128430
cg00128571
cg00129524
cg00130223
cg00130778
cg00131121
cg00133223
cg00134041
cg00134340
cg00134695
cg00135038
cg00135121
cg00135841
cg00137611
cg00137846
cg00138777
cg00140085
cg00140494
cg00145103
cg00145419
cg00147332
cg00147751
cg00148558
cg00148867
cg00149061
cg00151191
cg00151919
cg00152644
cg00153041
cg00153622
cg00153942
cg00154920
cg00154950
cg00155844
cg00156057
cg00156684
cg00157199
cg00158227
cg00158401
cg00159780
cg00159873
cg00160853
cg00161450
cg00161515
cg00162191
cg00162943
cg00162952
cg00163668
cg00163859
cg00164217
cg00164462
cg00164500
cg00166770
cg00167783
cg00168193
cg00170620
cg00170799
cg00171192
cg00171214
cg00171578
cg00173170
cg00174201
cg00174252
cg00174845
cg00175709
cg00177611
cg00177631
cg00178224
cg00178562
cg00178785
cg00181676
cg00183340
cg00183546
cg00185189
cg00187768
cg00191858
cg00192750
cg00194341
cg00198436
cg00198680
cg00198759
cg00199759
cg00200408
cg00201534
cg00204355
cg00204512
cg00205198
cg00205340
cg00208218
cg00209563
cg00211623
cg00211855
cg00213044
cg00214873
cg00218134
cg00218215
cg00218628
cg00218707
cg00220243
cg00221830
cg00223899
cg00223952
cg00224026
cg00224417
cg00224886
cg00226085
cg00226956
cg00226961
cg00228475
cg00229755
cg00230586
cg00231099
cg00231812
cg00232805
cg00232903
cg00237475
cg00238038
cg00238052
cg00239529
cg00241482
cg00243321
cg00245778
cg00246693
cg00248449
cg00248454
cg00252230
cg00252533
cg00253065
cg00253854
cg00254524
cg00258136
cg00259584
cg00259871
cg00261099
cg00263314
cg00263650
cg00263856
cg00264298
cg00264634
cg00266579
cg00267512
cg00271807
cg00272992
cg00273544
cg00274440
cg00274640
cg00276214
cg00277098
cg00277927
cg00278107
cg00279557
cg00280814
cg00282216
cg00282267
cg00282370
cg00283030
cg00283524
cg00283771
cg00286160
cg00286909
cg00288652
cg00290627
cg00292896
cg00293678
cg00294152
cg00294558
cg00294814
cg00294852
cg00295060
cg00297334
cg00297451
cg00298639
cg00301256
cg00303341
cg00303418
cg00304884
cg00305320
cg00305639
cg00305878
cg00306267
cg00307501
cg00308434
cg00308697
cg00311963
cg00313185
cg00313795
cg00314015
cg00314178
cg00314276
cg00314627
cg00318111
cg00318897
cg00320845
cg00321824
cg00321838
cg00323861
cg00324257
cg00325910
cg00329180
cg00329656
cg00330318
cg00330490
cg00332021
cg00333985
cg00334293
cg00336555
cg00337070
cg00337553
cg00338345
cg00338758
cg00339657
cg00340584
cg00341415
cg00343986
cg00344709
cg00345916
cg00346320
cg00349071
cg00349495
cg00351097
cg00351283
cg00353337
cg00353916
cg00354124
cg00356769
cg00356888
cg00357543
cg00358442
cg00358570
cg00359421
cg00360757
cg00364644
cg00365004
cg00366531
cg00367649
cg00369351
cg00370022
cg00371950
cg00374016
cg00375999
cg00378950
cg00379272
cg00379337
cg00380428
cg00380846
cg00381054
cg00381604
cg00382572
cg00383190
cg00388905
cg00390191
cg00391030
cg00391352
cg00391481
cg00391668
cg00391884
cg00392316
cg00394316
cg00394725
cg00396991
cg00397059
cg00397545
cg00398265
cg00399107
cg00399683
cg00399895
cg00400654
cg00400665
cg00400827
cg00401773
cg00401844
cg00402737
cg00403716
cg00403874
cg00405494
cg00405596
cg00406188
cg00406369
cg00406542
cg00406621
cg00406844
cg00407452
cg00410323
cg00412067
cg00412239
cg00413870
cg00416710
cg00417710
cg00417819
cg00418219
cg00419314
cg00419509
cg00420018
cg00420847
cg00422995
cg00423185
cg00423700
cg00423702
cg00428476
cg00428487
cg00429618
cg00429706
cg00429767
cg00430613
cg00431924
cg00434295
cg00436663
cg00440263
cg00440702
cg00440797
cg00441703
cg00441754
cg00443111
cg00445254
cg00446413
cg00447018
cg00447557
cg00448235
cg00448300
cg00448891
cg00450960
cg00451807
cg00454696
cg00455018
cg00455164
cg00455892
cg00456551
cg00457596
cg00458156
cg00459243
cg00459447
cg00459845
cg00460690
cg00462104
cg00463949
cg00469541
cg00470565
cg00471110
cg00471810
cg00472276
cg00472454
cg00472640
cg00473179
cg00473702
cg00474039
cg00475112
cg00475182
cg00475820
cg00476432
cg00476896
cg00477557
cg00479718
cg00480643
cg00483718
cg00484628
cg00487526
cg00488283
cg00489213
cg00489902
cg00490097
cg00490606
cg00491127
cg00491210
cg00492092
cg00492784
cg00492794
cg00493300
cg00495570
cg00496389
cg00496791
cg00498401
cg00498438
cg00499047
cg00499509
cg00500229
cg00501169
cg00502035
cg00502222
cg00504088
cg00504248
cg00504896
cg00506056
cg00506859
cg00508604
cg00512602
cg00512622
cg00512709
cg00513220
cg00514202
cg00514284
cg00514514
cg00514746
cg00517407
cg00517535
cg00518770
cg00519851
cg00520188
cg00520622
cg00521850
cg00522328
cg00523240
cg00525044
cg00525931
cg00526576
cg00528453
cg00529810
cg00531054
cg00531965
cg00532477
cg00532667
cg00533990
cg00534492
cg00534858
cg00537614
cg00538495
cg00541002
cg00541500
cg00542384
cg00543493
cg00544070
cg00546078
cg00547304
cg00547312
cg00547318
cg00547839
cg00548824
cg00549219
cg00550617
cg00551313
cg00551387
cg00551589
cg00552235
cg00552822
cg00552973
cg00554192
cg00555036
cg00556570
cg00556614
cg00560284
cg00561736
cg00562898
cg00563768
cg00564555
cg00564862
cg00565553
cg00566515
cg00569982
cg00572756
cg00573140
cg00574114
cg00575135
cg00576139
cg00584456
cg00584549
cg00585072
cg00586248
cg00586275
cg00587228
cg00588853
cg00589791
cg00590912
cg00591228
cg00592944
cg00594488
cg00595610
cg00597112
cg00597602
cg00599377
cg00599809
cg00601819
cg00603487
cg00604188
cg00604771
cg00605545
cg00606739
cg00609291
cg00610583
cg00612714
cg00614280
cg00614314
cg00615183
cg00615835
cg00618596
cg00619292
cg00619915
cg00620304
cg00620824
cg00624440
cg00624879
cg00625161
cg00625450
cg00626068
cg00627846
cg00628648
cg00629088
cg00629395
cg00629928
cg00630480
cg00630870
cg00631203
cg00631287
cg00634984
cg00636172
cg00636416
cg00637361
cg00637791
cg00637795
cg00639579
cg00640147
cg00640775
cg00641177
cg00644797
cg00645010
cg00645731
cg00646019
cg00647004
cg00651185
cg00653565
cg00654159
cg00656264
cg00656826
cg00657202
cg00658449
cg00659271
cg00660655
cg00664021
cg00664666
cg00664743
cg00664920
cg00665029
cg00665343
cg00665832
cg00666640
cg00667937
cg00668927
cg00669212
cg00669623
cg00669746
cg00673008
cg00677901
cg00678322
cg00679294
cg00681278
cg00683655
cg00685319
cg00685522
cg00686169
cg00688323
cg00688734
cg00690710
cg00690809
cg00690903
cg00691206
cg00692100
cg00692484
cg00693837
cg00695633
cg00697358
cg00697413
cg00697703
cg00698646
cg00698982
cg00699238
cg00699831
cg00700466
cg00701051
cg00702369
cg00702489
cg00705255
cg00706207
cg00706683
cg00710209
cg00710456
cg00711542
cg00712547
cg00713204
cg00713813
cg00718539
cg00718581
cg00720119
cg00721080
cg00721703
cg00721772
cg00721947
cg00723379
cg00725145
cg00725722
cg00727386
cg00727777
cg00727940
cg00728046
cg00728296
cg00728300
cg00729370
cg00730100
cg00731874
cg00732098
cg00732232
cg00734311
cg00735023
cg00736530
cg00737250
cg00738113
cg00738299
cg00738849
cg00741351
cg00742898
cg00744924
cg00745184
cg00745293
cg00745463
cg00745606
cg00747739
cg00748958
cg00750074
cg00750806
cg00753039
cg00753692
cg00753994
cg00755588
cg00755729
cg00756362
cg00756448
cg00756860
cg00760290
cg00760490
cg00760536
cg00762450
cg00763136
cg00763244
cg00764065
cg00764840
cg00765635
cg00766985
cg00767637
cg00767679
cg00769240
cg00769810
cg00769882
cg00770134
cg00771483
cg00772775
cg00772962
cg00773093
cg00774100
cg00774391
cg00774437
cg00774457
cg00774458
cg00775388
cg00775781
cg00777622
cg00781405
cg00784791
cg00786635
cg00788028
cg00788688
cg00789394
cg00789540
cg00791422
cg00793285
cg00793992
cg00794178
cg00794209
cg00795247
cg00795616
cg00795885
cg00797104
cg00801512
cg00801577
cg00802168
cg00803478
cg00803910
cg00804237
cg00804745
cg00805156
cg00805441
cg00805496
cg00805874
cg00806126
cg00807495
cg00808053
cg00808352
cg00809453
cg00812839
cg00813264
cg00814476
cg00815484
cg00816224
cg00817749
cg00818198
cg00821510
cg00822399
cg00822571
cg00824547
cg00824714
cg00825131
cg00825503
cg00825597
cg00825705
cg00826626
cg00827196
cg00827596
cg00828059
cg00828468
cg00831032
cg00831633
cg00831698
cg00831970
cg00832928
cg00833344
cg00833552
cg00833822
cg00834234
cg00834590
cg00834779
cg00835389
cg00837548
cg00841768
cg00842874
cg00843278
cg00845901
cg00845942
cg00847301
cg00847544
cg00847826
cg00849862
cg00850683
cg00850868
cg00851389
cg00852317
cg00853237
cg00853242
cg00853819
cg00854043
cg00854560
cg00855014
cg00857419
cg00858400
cg00860380
cg00862117
cg00863099
cg00863654
cg00863716
cg00864400
cg00864945
cg00865118
cg00865653
cg00869215
cg00869530
cg00871055
cg00871204
cg00871578
cg00872900
cg00873648
cg00873974
cg00874678
cg00875541
cg00876142
cg00876196
cg00879302
cg00879547
cg00880918
cg00881487
cg00882175
cg00883210
cg00884068
cg00884081
cg00884170
cg00884445
cg00885005
cg00886432
cg00887586
cg00887602
cg00889287
cg00889778
cg00890124
cg00890874
cg00892060
cg00892368
cg00894142
cg00895354
cg00896220
cg00897058
cg00897863
cg00898157
cg00899907
cg00902417
cg00902636
cg00902674
cg00903245
cg00903375
cg00903950
cg00905420
cg00906794
cg00907272
cg00908381
cg00910103
cg00910676
cg00910715
cg00910861
cg00910893
cg00911351
cg00911398
cg00913522
cg00913945
cg00914354
cg00914659
cg00916680
cg00916831
cg00917101
cg00917362
cg00918005
cg00919576
cg00920691
cg00920789
cg00920799
cg00922697
cg00923458
cg00925492
cg00927939
cg00928002
cg00928753
cg00930306
cg00931491
cg00932413
cg00933263
cg00936007
cg00936904
cg00937510
cg00938859
cg00939495
cg00939556
cg00941419
cg00941983
cg00942997
cg00943269
cg00943360
cg00944631
cg00945107
cg00945244
cg00945443
cg00946921
cg00948906
cg00949249
cg00949554
cg00953233
cg00954931
cg00954996
cg00955035
cg00956244
cg00956639
cg00957505
cg00957686
cg00959334
cg00960419
cg00960580
cg00960790
cg00960818
cg00961139
cg00961446
cg00962466
cg00963496
cg00963850
cg00964321
cg00964484
cg00965971
cg00965991
cg00966920
cg00969254
cg00969815
cg00970279
cg00970737
cg00970926
cg00971810
cg00973938
cg00974107
cg00974523
cg00974653
cg00974864
cg00975163
cg00975375
cg00975746
cg00977827
cg00978946
cg00979178
cg00981552
cg00982214
cg00982805
cg00982936
cg00988056
cg00990212
cg00991447
cg00991496
cg00991546
cg00991958
cg00992264
cg00993952
cg00994307
cg00994389
cg00994491
cg00995689
cg00995804
cg00997234
cg00997262
cg00997801
cg00999858
cg01000036
cg01002288
cg01003176
cg01003813
cg01005630
cg01006077
cg01007147
cg01008097
cg01011154
cg01011482
cg01011707
cg01011943
cg01014490
cg01015354
cg01015359
cg01016850
cg01017235
cg01017241
cg01018782
cg01020758
cg01023169
cg01023403
cg01024175
cg01024303
cg01024783
cg01028844
cg01029331
cg01029934
cg01030201
cg01035190
cg01035789
cg01035869
cg01036097
cg01038172
cg01038492
cg01040719
cg01041681
cg01042278
cg01042640
cg01046377
cg01046833
cg01046961
cg01047040
cg01048272
cg01048972
cg01049316
cg01049933
cg01050935
cg01052200
cg01052572
cg01052864
cg01053349
cg01055075
cg01055129
cg01055135
cg01056467
cg01058584
cg01058711
cg01059295
cg01059331
cg01060089
cg01060387
cg01061164
cg01061520
cg01061626
cg01063088
cg01063759
cg01064194
cg01064373
cg01065156
cg01067139
cg01068023
cg01070250
cg01070657
cg01070781
cg01071112
cg01071346
cg01071903
cg01072529
cg01074622
cg01076254
cg01076454
cg01076708
cg01077024
cg01077623
cg01077713
cg01079019
cg01079632
cg01079950
cg01080099
cg01080483
cg01083469
cg01085129
cg01085765
cg01085974
cg01087485
cg01088239
cg01088455
cg01088863
cg01088952
cg01089751
cg01091645
cg01093800
cg01094213
cg01097314
cg01097725
cg01098234
cg01098474
cg01101663
cg01104119
cg01105068
cg01105802
cg01109633
cg01110103
cg01113448
cg01113832
cg01116134
cg01119453
cg01120527
cg01121060
cg01121978
cg01122057
cg01125329
cg01125563
cg01128295
cg01128531
cg01129155
cg01130658
cg01131625
cg01131917
cg01132160
cg01133726
cg01135538
cg01135961
cg01136471
cg01136922
cg01137421
cg01137907
cg01139541
cg01140149
cg01142328
cg01144275
cg01145284
cg01145572
cg01145948
cg01146205
cg01148014
cg01151642
cg01152168
cg01153186
cg01154525
cg01154658
cg01154903
cg01154985
cg01156948
cg01157559
cg01158415
cg01160125
cg01161629
cg01161842
cg01162549
cg01162670
cg01164972
cg01165560
cg01166299
cg01167578
cg01167628
cg01169521
cg01170114
cg01170124
cg01171368
cg01172728
cg01172899
cg01174085
cg01174269
cg01175497
cg01175605
cg01175736
cg01176782
cg01178659
cg01180268
cg01181863
cg01183965
cg01184577
cg01185087
cg01185093
cg01185825
cg01188284
cg01189984
cg01191832
cg01191920
cg01191985
cg01193368
cg01193526
cg01193822
cg01195732
cg01196268
cg01199443
cg01199647
cg01200482
cg01200651
cg01201054
cg01203535
cg01204772
cg01205338
cg01206697
cg01207678
cg01208557
cg01209756
cg01213331
cg01213342
cg01215061
cg01217329
cg01217475
cg01217720
cg01218414
cg01219385
cg01219451
cg01221209
cg01221711
cg01221716
cg01222594
cg01224510
cg01224922
cg01226963
cg01227815
cg01228134
cg01228510
cg01230067
cg01230154
cg01230491
cg01231757
cg01232206
cg01233025
cg01234379
cg01237333
cg01238264
cg01240161
cg01242145
cg01242426
cg01243789
cg01244128
cg01244571
cg01245776
cg01246390
cg01248801
cg01249072
cg01249316
cg01249653
cg01250141
cg01251118
cg01251290
cg01251444
cg01251854
cg01255850
cg01256320
cg01256999
cg01257667
cg01258503
cg01260085
cg01260170
cg01260435
cg01263165
cg01263999
cg01266264
cg01269044
cg01270221
cg01270228
cg01271049
cg01272940
cg01273344
cg01273613
cg01274233
cg01276327
cg01278680
cg01278720
cg01279219
cg01279662
cg01282078
cg01282374
cg01282508
cg01282712
cg01282959
cg01283202
cg01283712
cg01284709
cg01285717
cg01285756
cg01288748
cg01290869
cg01291201
cg01292924
cg01293723
cg01293971
cg01294198
cg01296755
cg01299854
cg01299945
cg01300682
cg01301323
cg01302331
cg01305849
cg01306410
cg01306806
cg01307555
cg01310884
cg01311341
cg01312665
cg01313422
cg01314568
cg01314810
cg01315112
cg01316659
cg01317752
cg01319959
cg01321873
cg01322400
cg01323457
cg01323517
cg01323766
cg01323964
cg01324349
cg01324437
cg01327333
cg01328190
cg01328949
cg01329179
cg01329495
cg01330679
cg01331064
cg01333028
cg01335180
cg01336390
cg01338834
cg01339008
cg01339484
cg01339959
cg01341218
cg01341643
cg01341969
cg01342858
cg01342968
cg01343151
cg01344787
cg01344797
cg01345234
cg01348424
cg01348442
cg01348942
cg01351278
cg01351295
cg01352656
cg01353515
cg01356611
cg01356981
cg01357334
cg01358029
cg01358406
cg01358541
cg01358966
cg01359534
cg01360457
cg01362515
cg01362776
cg01363569
cg01364483
cg01364674
cg01365049
cg01368157
cg01368488
cg01373319
cg01373687
cg01373721
cg01375522
cg01375801
cg01375871
cg01375994
cg01378151
cg01380078
cg01380321
cg01380594
cg01383581
cg01385253
cg01386282
cg01386294
cg01386831
cg01387220
cg01387849
cg01389383
cg01389942
cg01391280
cg01391297
cg01393115
cg01394167
cg01395041
cg01395667
cg01395898
cg01396102
cg01396275
cg01396832
cg01396998
cg01401762
cg01401913
cg01403123
cg01403309
cg01403596
cg01405404
cg01406647
cg01406836
cg01408260
cg01408682
cg01408860
cg01408871
cg01409995
cg01410479
cg01411725
cg01412022
cg01412856
cg01413005
cg01413240
cg01413268
cg01413368
cg01413492
cg01413501
cg01413671
cg01414065
cg01416563
cg01418896
cg01421917
cg01423845
cg01425604
cg01425807
cg01426208
cg01426251
cg01429032
cg01430103
cg01430692
cg01432878
cg01433225
cg01433913
cg01435401
cg01435641
cg01436128
cg01436634
cg01436914
cg01437221
cg01438291
cg01439199
cg01439601
cg01440070
cg01440105
cg01440665
cg01442696
cg01442889
cg01442959
cg01443020
cg01443166
cg01443832
cg01444579
cg01444677
cg01444712
cg01444801
cg01445793
cg01446093
cg01446325
cg01447429
cg01447579
cg01447674
cg01449444
cg01450965
cg01454237
cg01454487
cg01458356
cg01458865
cg01460095
cg01461654
cg01461770
cg01461862
cg01466020
cg01471092
cg01471317
cg01471910
cg01472075
cg01473472
cg01473840
cg01474140
cg01474260
cg01474741
cg01475387
cg01477797
cg01481902
cg01483505
cg01483656
cg01484172
cg01484569
cg01484843
cg01485075
cg01486145
cg01486814
cg01488659
cg01488674
cg01490040
cg01490535
cg01490578
cg01491466
cg01492061
cg01492639
cg01493567
cg01495670
cg01496970
cg01497699
cg01500733
cg01501491
cg01502320
cg01503218
cg01503378
cg01505312
cg01506108
cg01506298
cg01506522
cg01507577
cg01508600
cg01509427
cg01511151
cg01511809
cg01512721
cg01514341
cg01515114
cg01516933
cg01517384
cg01517906
cg01518755
cg01518906
cg01519223
cg01519365
cg01521036
cg01522278
cg01522525
cg01523029
cg01523316
cg01526177
cg01526355
cg01528830
cg01530283
cg01531058
cg01531320
cg01531806
cg01532713
cg01534242
cg01534273
cg01534423
cg01534758
cg01534765
cg01535547
cg01536330
cg01540760
cg01540869
cg01541773
cg01542190
cg01542486
cg01544812
cg01544851
cg01545556
cg01545952
cg01546595
cg01547622
cg01548777
cg01549226
cg01550473
cg01551729
cg01551879
cg01552777
cg01553112
cg01555105
cg01555263
cg01556112
cg01556519
cg01557221
cg01557296
cg01559904
cg01560685
cg01561108
cg01561157
cg01562825
cg01563601
cg01563774
cg01563888
cg01565380
cg01565777
cg01566692
cg01567591
cg01568492
cg01569306
cg01570182
cg01570445
cg01570504
cg01570662
cg01571548
cg01572652
cg01573470
cg01573622
cg01573921
cg01576350
cg01577514
cg01577700
cg01577992
cg01579370
cg01579629
cg01580475
cg01583657
cg01584464
cg01585069
cg01585297
cg01585723
cg01586208
cg01586506
cg01586952
cg01589094
cg01589157
cg01592198
cg01592369
cg01593421
cg01593787
cg01593808
cg01595804
cg01597387
cg01597784
cg01598160
cg01598742
cg01599167
cg01599189
cg01600189
cg01602287
cg01602339
cg01603620
cg01606628
cg01607468
cg01607752
cg01608382
cg01608878
cg01612247
cg01612532
cg01612730
cg01615424
cg01620538
cg01621080
cg01621422
cg01622930
cg01623085
cg01623282
cg01623657
cg01624569
cg01624645
cg01625126
cg01626125
cg01630130
cg01630940
cg01631408
cg01631454
cg01632517
cg01633848
cg01634289
cg01634410
cg01635128
cg01636541
cg01638082
cg01638829
cg01639485
cg01641152
cg01651886
cg01653494
cg01653868
cg01655008
cg01655158
cg01658444
cg01658502
cg01659202
cg01659483
cg01659489
cg01661567
cg01668740
cg01668907
cg01669186
cg01670862
cg01671587
cg01672322
cg01673454
cg01673783
cg01675238
cg01675697
cg01675955
cg01678317
cg01678701
cg01679108
cg01679542
cg01679924
cg01680245
cg01681351
cg01681698
cg01682748
cg01683000
cg01684860
cg01686861
cg01687925
cg01688243
cg01689796
cg01690573
cg01692354
cg01692616
cg01692649
cg01693539
cg01694818
cg01695706
cg01698579
cg01699577
cg01699727
cg01701655
cg01702496
cg01702517
cg01702839
cg01704252
cg01706544
cg01706603
cg01709493
cg01709551
cg01710670
cg01711850
cg01713095
cg01713938
cg01714921
cg01715360
cg01715726
cg01716469
cg01717010
cg01717031
cg01717047
cg01717482
cg01717517
cg01718222
cg01718580
cg01718738
cg01719179
cg01720033
cg01721454
cg01723291
cg01725474
cg01726287
cg01727317
cg01727625
cg01728445
cg01729288
cg01729523
cg01729977
cg01732469
cg01732538
cg01733459
cg01737010
cg01737532
cg01738944
cg01745044
cg01746522
cg01747036
cg01750051
cg01750780
cg01755807
cg01757127
cg01757308
cg01757760
cg01757887
cg01758588
cg01759226
cg01759674
cg01762091
cg01763051
cg01763990
cg01765380
cg01768480
cg01768820
cg01769284
cg01770015
cg01774400
cg01774704
cg01776020
cg01776221
cg01779724
cg01780412
cg01783525
cg01783736
cg01785628
cg01785719
cg01787110
cg01787735
cg01788221
cg01788448
cg01789962
cg01790213
cg01790269
cg01790530
cg01790577
cg01791785
cg01792402
cg01793617
cg01796902
cg01797434
cg01797652
cg01798149
cg01798232
cg01799791
cg01800128
cg01801842
cg01804944
cg01806526
cg01809080
cg01809214
cg01810684
cg01811378
cg01812434
cg01812927
cg01814152
cg01815645
cg01816425
cg01816633
cg01816783
cg01818016
cg01819787
cg01820463
cg01820961
cg01821126
cg01821850
cg01822187
cg01823275
cg01823510
cg01824063
cg01826367
cg01827805
cg01828328
cg01828661
cg01829342
cg01830154
cg01831107
cg01831743
cg01831896
cg01831904
cg01831959
cg01832487
cg01834373
cg01835944
cg01836687
cg01836858
cg01838916
cg01839271
cg01839806
cg01840215
cg01841696
cg01841772
cg01843459
cg01848660
cg01849065
cg01850086
cg01850561
cg01852007
cg01853981
cg01853986
cg01854514
cg01856048
cg01856162
cg01856642
cg01858274
cg01858764
cg01858966
cg01860459
cg01860517
cg01860954
cg01863374
cg01864295
cg01864404
cg01865312
cg01866959
cg01867045
cg01867320
cg01867854
cg01869157
cg01870665
cg01872872
cg01873311
cg01876435
cg01877500
cg01878807
cg01878825
cg01879273
cg01879726
cg01880149
cg01883427
cg01884014
cg01884522
cg01884526
cg01885783
cg01886234
cg01888055
cg01891002
cg01892980
cg01895141
cg01897005
cg01897156
cg01897498
cg01900254
cg01901708
cg01902355
cg01902704
cg01902849
cg01903381
cg01904634
cg01904642
cg01904776
cg01906102
cg01907476
cg01908508
cg01908902
cg01909103
cg01909588
cg01911395
cg01911977
cg01912388
cg01913077
cg01913604
cg01916685
cg01917048
cg01918114
cg01919963
cg01920090
cg01921437
cg01922979
cg01923075
cg01924715
cg01925498
cg01925662
cg01926717
cg01926732
cg01929239
cg01930395
cg01932215
cg01932381
cg01933240
cg01933245
cg01933421
cg01933559
cg01933576
cg01934638
cg01934883
cg01935942
cg01939912
cg01939924
cg01940490
cg01942492
cg01942926
cg01944484
cg01944530
cg01946042
cg01949938
cg01952913
cg01954388
[truncated: 23,084 more rows]
